# Supplementary material for: Composite RAI, Malnutrition, and Anemia Model Superiorly Predicts 30-Day Morbidity and Mortality After Surgery for Adult Spinal Deformity
Source: J Clin Med. 2025 Jul 30;14(15):5379. doi: 10.3390/jcm14155379 (PMC12347132; doi:10.3390/jcm14155379)
Supplement: Supplementary file 1 [file jcm-14-05379-s001.zip]

Archive with 3 entries (3 files):
- JCM_ASD_RAI_Malnutrition_Anemia_Supplementary Table S1.pdf
- JCM_ASD_RAI_Malnutrition_Anemia_Supplementary Table S2.pdf
- JCM_ASD_RAI_Malnutrition_Anemia_Supplementary Table S3.pdf
